# Supplementary material for: 5,8-Dimethyl-3-methyl­ene-2-oxo-3,3a,4,5,5a,6,8a,8b-octa­hydro-2H-1-oxa-s-indacene-5-carbaldehyde
Source: Acta Crystallogr Sect E Struct Rep Online. 2011 May 20;67(Pt 6):o1479. doi: 10.1107/S1600536811018344 (PMC3120451; doi:10.1107/S1600536811018344)
Supplement: Supplementary file 1 [file e-67-o1479-sup1.cif]

##############################################################################
#                                                                            #
# This CIF contains the data in a paper accepted for publication in          #
# Acta Crystallographica Section E. It conforms to the requirements of       #
# Notes for Authors for Acta Crystallographica Section E, and has been       #
# peer reviewed under the auspices of the IUCr Commission on Journals.       #
#                                                                            #
# Full details of the Crystallographic Information File format               #
# are given in the paper "The Crystallographic Information File (CIF):       #
# a New Standard Archive File for Crystallography" by S. R. Hall, F. H.      #
# Allen and I. D. Brown [Acta Cryst. (1991), A47, 655-685].                  #
#                                                                            #
# The current version of the core CIF dictionary is obtainable from          #
# ftp://ftp.iucr.org/pub/cif_core.dic.                                       #
#                                                                            #
# Software is freely available for graphical display of the structure(s)     #
# in this CIF. For information consult the CIF software page                 #
# http://www.iucr.org/resources/cif/software.                                #
#                                                                            #
# This file may be used for bona fide research purposes within the           #
# scientific community so long as proper attribution is given to the journal # 
# article from which it was obtained.                                        #
#                                                                            #
##############################################################################
data_I
_audit_creation_method     SHELXL-97
_chemical_name_systematic
;
5,8-Dimethyl-3-methylene-2-oxo-3,3a,4,5,5a,6,8a,8b-octahydro-
2<i>H</i>-1-oxa-s-indacene-5-carbaldehyde
;
_chemical_name_common     ?
_chemical_formula_moiety     'C15 H18 O3'
_chemical_formula_sum     'C15 H18 O3'
_chemical_formula_iupac     'C15 H18 O3'
_chemical_formula_weight     246.29
_chemical_melting_point     ?
_symmetry_cell_setting     orthorhombic
_symmetry_space_group_name_H-M     'P 21 21 21'
_symmetry_space_group_name_Hall     'P 2ac 2ab'
loop_
    _symmetry_equiv_pos_as_xyz
    'x, y, z'
    '-x+1/2, -y, z+1/2'
    'x+1/2, -y+1/2, -z'
    '-x, y+1/2, -z+1/2'
_cell_length_a     9.5293(3)
_cell_length_b     9.7885(3)
_cell_length_c     13.7524(4)
_cell_angle_alpha     90.00
_cell_angle_beta     90.00
_cell_angle_gamma     90.00
_cell_volume     1282.79(7)
_cell_formula_units_Z     4
_cell_measurement_reflns_used     22932
_cell_measurement_theta_min     2.6
_cell_measurement_theta_max     26.4
_cell_measurement_temperature     173(2)
_exptl_crystal_description     'platelet'
_exptl_crystal_colour     'colourless'
_exptl_crystal_size_max     0.50
_exptl_crystal_size_mid     0.33
_exptl_crystal_size_min     0.075
_exptl_crystal_density_diffrn     1.275
_exptl_crystal_density_meas     ?
_exptl_crystal_density_method     'not measured'
_exptl_crystal_F_000     528
_exptl_absorpt_coefficient_mu     0.088
_exptl_absorpt_correction_type     none
_exptl_absorpt_process_details     ?
_exptl_absorpt_correction_T_min     ?
_exptl_absorpt_correction_T_max     ?
_diffrn_ambient_temperature     173(2)
_diffrn_radiation_type     MoK\a
_diffrn_radiation_wavelength     0.71073
_diffrn_radiation_source     'fine-focus sealed tube'
_diffrn_radiation_monochromator     graphite
_diffrn_measurement_device_type     'Bruker APEXII CCD area-detector'
_diffrn_measurement_method     '\f and \w'
_diffrn_detector_area_resol_mean     ?
_diffrn_reflns_number     22932
_diffrn_reflns_av_R_equivalents     0.0259
_diffrn_reflns_av_sigmaI/netI     0.0115
_diffrn_reflns_theta_min     2.60
_diffrn_reflns_theta_max     26.37
_diffrn_reflns_theta_full     26.37
_diffrn_measured_fraction_theta_max     0.999
_diffrn_measured_fraction_theta_full     0.999
_diffrn_reflns_limit_h_min     -9
_diffrn_reflns_limit_h_max     11
_diffrn_reflns_limit_k_min     -12
_diffrn_reflns_limit_k_max     12
_diffrn_reflns_limit_l_min     -17
_diffrn_reflns_limit_l_max     17
_diffrn_standards_number     0
_diffrn_standards_interval_count     ?
_diffrn_standards_interval_time     ?
_diffrn_standards_decay_%     ?
_reflns_number_total     1517
_reflns_number_gt     1403
_reflns_threshold_expression     I>2\s(I)
_refine_ls_structure_factor_coef     Fsqd
_refine_ls_matrix_type     full
_refine_ls_R_factor_all     0.0351
_refine_ls_R_factor_gt     0.0308
_refine_ls_wR_factor_gt     0.0808
_refine_ls_wR_factor_ref     0.0848
_refine_ls_goodness_of_fit_ref     1.086
_refine_ls_restrained_S_all     1.086
_refine_ls_number_reflns     1517
_refine_ls_number_parameters     165
_refine_ls_number_restraints     0
_refine_ls_hydrogen_treatment     constr
_refine_ls_weighting_scheme     calc
_refine_ls_weighting_details
         'calc w=1/[\s^2^(Fo^2^)+(0.0511P)^2^+0.1837P] where P=(Fo^2^+2Fc^2^)/3'
_atom_sites_solution_hydrogens     geom
_atom_sites_solution_primary     direct
_atom_sites_solution_secondary     difmap
_refine_ls_shift/su_max     0.000
_refine_ls_shift/su_mean     0.000
_refine_diff_density_max     0.181
_refine_diff_density_min     -0.162
_refine_ls_extinction_method     none
_refine_ls_extinction_coef     ?
loop_
    _atom_type_symbol
    _atom_type_description
    _atom_type_scat_dispersion_real
    _atom_type_scat_dispersion_imag
    _atom_type_scat_source
    'C' 'C' 0.0033 0.0000
                         'International Tables Vol C Tables 4.2.6.8 and 6.1.1.4'
    'H' 'H' 0.0000 0.0000
                         'International Tables Vol C Tables 4.2.6.8 and 6.1.1.4'
    'O' 'O' 0.0106 0.0000
                         'International Tables Vol C Tables 4.2.6.8 and 6.1.1.4'
_computing_data_collection     'APEX2 (Bruker, 2005)'
_computing_cell_refinement     'APEX2 and SAINT (Bruker, 2005)'
_computing_data_reduction     'SAINT (Bruker, 2005)'
_computing_structure_solution     'SHELXS97 (Sheldrick, 2008)'
_computing_structure_refinement     'SHELXL97 (Sheldrick, 2008)'
_computing_molecular_graphics     'ORTEP-3 for Windows (Farrugia, 1997)'
_computing_publication_material     'WinGX (Farrugia, 1999)'
loop_
    _atom_site_type_symbol
    _atom_site_label
    _atom_site_fract_x
    _atom_site_fract_y
    _atom_site_fract_z
    _atom_site_U_iso_or_equiv
    _atom_site_adp_type
    _atom_site_calc_flag
    _atom_site_refinement_flags
    _atom_site_occupancy
    _atom_site_symmetry_multiplicity
    _atom_site_disorder_assembly
    _atom_site_disorder_group
    C C2 -0.05168(19) 0.3323(2) 0.83535(13) 0.0323(4) Uani d . 1 1 . .
    C C3 -0.01615(19) 0.47821(19) 0.85677(12) 0.0307(4) Uani d . 1 1 . .
    C C3A 0.12071(17) 0.47296(17) 0.91013(12) 0.0267(4) Uani d . 1 1 . .
    H H3 0.0996 0.4573 0.9790 0.032 Uiso calc R 1 1 . .
    C C4 0.22933(18) 0.58577(18) 0.90494(13) 0.0301(4) Uani d . 1 1 . .
    H H4A 0.1903 0.6701 0.9303 0.036 Uiso calc R 1 1 . .
    H H4B 0.2568 0.6010 0.8379 0.036 Uiso calc R 1 1 . .
    C C5 0.3576(2) 0.54344(18) 0.96536(13) 0.0311(4) Uani d . 1 1 . .
    C C5A 0.40893(18) 0.39541(18) 0.94628(13) 0.0288(4) Uani d . 1 1 . .
    H H5A 0.4649 0.3698 1.0032 0.035 Uiso calc R 1 1 . .
    C C6 0.5034(2) 0.3693(2) 0.85704(15) 0.0382(5) Uani d . 1 1 . .
    H H6A 0.4700 0.4183 0.8003 0.046 Uiso calc R 1 1 . .
    H H6B 0.6000 0.3950 0.8699 0.046 Uiso calc R 1 1 . .
    C C7 0.4886(2) 0.2173(2) 0.84457(14) 0.0377(4) Uani d . 1 1 . .
    H H7 0.5514 0.1638 0.8095 0.045 Uiso calc R 1 1 . .
    C C8 0.3756(2) 0.16819(18) 0.88923(12) 0.0321(4) Uani d . 1 1 . .
    C C8A 0.29432(17) 0.28351(16) 0.93605(11) 0.0254(3) Uani d . 1 1 . .
    H H8A 0.2558 0.2568 0.9993 0.030 Uiso calc R 1 1 . .
    C C8B 0.18260(17) 0.34167(17) 0.86986(12) 0.0252(3) Uani d . 1 1 . .
    H H8B 0.2253 0.3615 0.8066 0.030 Uiso calc R 1 1 . .
    C C9 -0.0975(2) 0.5818(2) 0.83263(14) 0.0386(4) Uani d . 1 1 . .
    H H9A -0.1819 0.5660 0.8006 0.046 Uiso calc R 1 1 . .
    H H9B -0.0705 0.6706 0.8477 0.046 Uiso calc R 1 1 . .
    C C10 0.3226(2) 0.55169(19) 1.07397(14) 0.0379(4) Uani d . 1 1 . .
    H H10 0.3857 0.5104 1.1164 0.046 Uiso calc R 1 1 . .
    C C11 0.4789(2) 0.6450(2) 0.95088(17) 0.0439(5) Uani d . 1 1 . .
    H H11A 0.4487 0.7350 0.9691 0.066 Uiso calc R 1 1 . .
    H H11B 0.5069 0.6451 0.8838 0.066 Uiso calc R 1 1 . .
    H H11C 0.5570 0.6184 0.9907 0.066 Uiso calc R 1 1 . .
    C C12 0.3260(2) 0.02303(19) 0.89327(14) 0.0401(5) Uani d . 1 1 . .
    H H12A 0.3250 -0.0075 0.9596 0.060 Uiso calc R 1 1 . .
    H H12B 0.3882 -0.0337 0.8560 0.060 Uiso calc R 1 1 . .
    H H12C 0.2330 0.0173 0.8668 0.060 Uiso calc R 1 1 . .
    O O1 0.06185(12) 0.25263(13) 0.85447(9) 0.0302(3) Uani d . 1 1 . .
    O O2 -0.16069(14) 0.28443(16) 0.80758(11) 0.0455(4) Uani d . 1 1 . .
    O O3 0.22305(18) 0.60552(17) 1.10965(11) 0.0531(4) Uani d . 1 1 . .
loop_
    _atom_site_aniso_label
    _atom_site_aniso_U_11
    _atom_site_aniso_U_22
    _atom_site_aniso_U_33
    _atom_site_aniso_U_12
    _atom_site_aniso_U_13
    _atom_site_aniso_U_23
    C2 0.0276(9) 0.0415(10) 0.0279(8) 0.0015(8) 0.0021(7) -0.0003(8)
    C3 0.0266(8) 0.0389(9) 0.0266(8) 0.0034(8) 0.0031(7) 0.0002(7)
    C3A 0.0255(8) 0.0299(8) 0.0249(7) 0.0042(7) 0.0017(7) 0.0012(7)
    C4 0.0310(9) 0.0268(8) 0.0324(8) 0.0032(8) -0.0011(7) 0.0029(7)
    C5 0.0293(9) 0.0276(8) 0.0363(9) -0.0007(8) -0.0049(7) 0.0014(7)
    C5A 0.0253(8) 0.0300(8) 0.0311(8) 0.0026(7) -0.0042(7) 0.0048(7)
    C6 0.0260(9) 0.0436(11) 0.0450(10) 0.0037(8) 0.0069(8) 0.0072(9)
    C7 0.0337(10) 0.0403(10) 0.0391(10) 0.0121(9) 0.0021(8) -0.0002(8)
    C8 0.0370(9) 0.0315(8) 0.0277(8) 0.0087(8) -0.0050(7) 0.0024(7)
    C8A 0.0284(8) 0.0252(7) 0.0224(7) 0.0017(7) -0.0006(6) 0.0031(6)
    C8B 0.0234(8) 0.0284(8) 0.0238(7) 0.0000(7) 0.0024(6) 0.0013(6)
    C9 0.0369(10) 0.0447(10) 0.0341(9) 0.0101(9) -0.0045(8) 0.0023(8)
    C10 0.0452(11) 0.0324(9) 0.0361(9) -0.0010(9) -0.0088(8) -0.0034(7)
    C11 0.0363(10) 0.0347(10) 0.0607(13) -0.0060(9) -0.0088(10) 0.0054(9)
    C12 0.0527(12) 0.0303(9) 0.0373(9) 0.0080(9) -0.0072(9) -0.0012(8)
    O1 0.0274(6) 0.0322(6) 0.0310(6) -0.0012(5) -0.0001(5) -0.0018(5)
    O2 0.0287(7) 0.0547(9) 0.0530(8) -0.0036(7) -0.0043(6) -0.0080(7)
    O3 0.0599(10) 0.0579(9) 0.0414(8) 0.0095(9) 0.0002(7) -0.0130(7)
_geom_special_details
;
All s.u.'s (except the s.u. in the dihedral angle between two l.s. planes) are
estimated using the full covariance matrix. The cell s.u.'s are taken into
account individually in the estimation of s.u.'s in distances, angles and
torsion angles; correlations between s.u.'s in cell parameters are only used
when they are defined by crystal symmetry. An approximate (isotropic)
treatment of cell s.u.'s is used for estimating s.u.'s involving l.s. planes.
;
loop_
    _geom_bond_atom_site_label_1
    _geom_bond_atom_site_label_2
    _geom_bond_site_symmetry_2
    _geom_bond_distance
    _geom_bond_publ_flag
    C2 O2 . 1.202(2) ?
    C2 O1 . 1.360(2) ?
    C2 C3 . 1.497(3) ?
    C3 C9 . 1.319(3) ?
    C3 C3A . 1.497(2) ?
    C3A C4 . 1.515(2) ?
    C3A C8B . 1.519(2) ?
    C3A H3 . 0.9800 ?
    C4 C5 . 1.535(2) ?
    C4 H4A . 0.9700 ?
    C4 H4B . 0.9700 ?
    C5 C10 . 1.533(3) ?
    C5 C11 . 1.538(3) ?
    C5 C5A . 1.552(2) ?
    C5A C6 . 1.544(3) ?
    C5A C8A . 1.553(2) ?
    C5A H5A . 0.9800 ?
    C6 C7 . 1.504(3) ?
    C6 H6A . 0.9700 ?
    C6 H6B . 0.9700 ?
    C7 C8 . 1.330(3) ?
    C7 H7 . 0.9300 ?
    C8 C12 . 1.499(3) ?
    C8 C8A . 1.513(2) ?
    C8A C8B . 1.512(2) ?
    C8A H8A . 0.9800 ?
    C8B O1 . 1.459(2) ?
    C8B H8B . 0.9800 ?
    C9 H9A . 0.9300 ?
    C9 H9B . 0.9300 ?
    C10 O3 . 1.191(2) ?
    C10 H10 . 0.9300 ?
    C11 H11A . 0.9600 ?
    C11 H11B . 0.9600 ?
    C11 H11C . 0.9600 ?
    C12 H12A . 0.9600 ?
    C12 H12B . 0.9600 ?
    C12 H12C . 0.9600 ?
loop_
    _geom_angle_atom_site_label_1
    _geom_angle_atom_site_label_2
    _geom_angle_atom_site_label_3
    _geom_angle_site_symmetry_1
    _geom_angle_site_symmetry_3
    _geom_angle
    _geom_angle_publ_flag
    O2 C2 O1 . . 121.68(18) ?
    O2 C2 C3 . . 129.07(18) ?
    O1 C2 C3 . . 109.23(15) ?
    C9 C3 C2 . . 123.43(17) ?
    C9 C3 C3A . . 131.43(18) ?
    C2 C3 C3A . . 105.12(14) ?
    C3 C3A C4 . . 123.15(14) ?
    C3 C3A C8B . . 100.87(14) ?
    C4 C3A C8B . . 109.53(13) ?
    C3 C3A H3 . . 107.4 ?
    C4 C3A H3 . . 107.4 ?
    C8B C3A H3 . . 107.4 ?
    C3A C4 C5 . . 108.77(14) ?
    C3A C4 H4A . . 109.9 ?
    C5 C4 H4A . . 109.9 ?
    C3A C4 H4B . . 109.9 ?
    C5 C4 H4B . . 109.9 ?
    H4A C4 H4B . . 108.3 ?
    C10 C5 C4 . . 109.89(16) ?
    C10 C5 C11 . . 104.81(16) ?
    C4 C5 C11 . . 110.74(15) ?
    C10 C5 C5A . . 106.41(14) ?
    C4 C5 C5A . . 114.30(15) ?
    C11 C5 C5A . . 110.18(15) ?
    C6 C5A C5 . . 118.22(15) ?
    C6 C5A C8A . . 102.79(14) ?
    C5 C5A C8A . . 116.89(14) ?
    C6 C5A H5A . . 106.0 ?
    C5 C5A H5A . . 106.0 ?
    C8A C5A H5A . . 106.0 ?
    C7 C6 C5A . . 101.51(16) ?
    C7 C6 H6A . . 111.5 ?
    C5A C6 H6A . . 111.5 ?
    C7 C6 H6B . . 111.5 ?
    C5A C6 H6B . . 111.5 ?
    H6A C6 H6B . . 109.3 ?
    C8 C7 C6 . . 112.41(18) ?
    C8 C7 H7 . . 123.8 ?
    C6 C7 H7 . . 123.8 ?
    C7 C8 C12 . . 128.02(18) ?
    C7 C8 C8A . . 109.96(16) ?
    C12 C8 C8A . . 122.00(16) ?
    C8B C8A C8 . . 112.67(13) ?
    C8B C8A C5A . . 106.51(13) ?
    C8 C8A C5A . . 101.81(14) ?
    C8B C8A H8A . . 111.8 ?
    C8 C8A H8A . . 111.8 ?
    C5A C8A H8A . . 111.8 ?
    O1 C8B C8A . . 114.69(13) ?
    O1 C8B C3A . . 104.61(13) ?
    C8A C8B C3A . . 111.88(13) ?
    O1 C8B H8B . . 108.5 ?
    C8A C8B H8B . . 108.5 ?
    C3A C8B H8B . . 108.5 ?
    C3 C9 H9A . . 120.0 ?
    C3 C9 H9B . . 120.0 ?
    H9A C9 H9B . . 120.0 ?
    O3 C10 C5 . . 126.73(19) ?
    O3 C10 H10 . . 116.6 ?
    C5 C10 H10 . . 116.6 ?
    C5 C11 H11A . . 109.5 ?
    C5 C11 H11B . . 109.5 ?
    H11A C11 H11B . . 109.5 ?
    C5 C11 H11C . . 109.5 ?
    H11A C11 H11C . . 109.5 ?
    H11B C11 H11C . . 109.5 ?
    C8 C12 H12A . . 109.5 ?
    C8 C12 H12B . . 109.5 ?
    H12A C12 H12B . . 109.5 ?
    C8 C12 H12C . . 109.5 ?
    H12A C12 H12C . . 109.5 ?
    H12B C12 H12C . . 109.5 ?
    C2 O1 C8B . . 108.23(13) ?
data_global
_journal_date_recd_electronic     2011-05-12
_journal_date_accepted     2011-05-14
_journal_name_full     'Acta Crystallographica, Section E'
_journal_year     2011
_journal_volume     67
_journal_issue      6
_journal_page_first     o1479
_journal_page_last     o1479
_journal_paper_category     QO
_journal_coeditor_code     SJ5146
_publ_contact_author_name     'Doctor Mohamed  Moumou'
_publ_contact_author_address
;
Laboratoire de Chimie Bioorganique et Analytique,
URAC 22. B.P. 146, FSTM, Universit\'e Hassan II
Mohammedia-casablanca 20810 Mohammedia, Morocco.
;
_publ_contact_author_email     'mmoumou17@yahoo.fr'
_publ_contact_author_fax     '0021224437408'
_publ_contact_author_phone     '0021224434649'
_publ_section_title
;\
5,8-Dimethyl-3-methylene-2-oxo-3,3a,4,5,5a,6,8a,8b-octahydro-2<i>H</i>-1-oxa-\
s-indacene-5-carbaldehyde
;
loop_
    _publ_author_name
    _publ_author_address
    'Mohamed Moumou'
;
Laboratoire de Chimie Bioorganique et Analytique,
URAC 22
BP 146, FSTM, Universit\'e Hassan II
Mohammedia-Casablanca 20810 Mohammedia, Morocco
;
    'Ahmed Benharref'
;
Laboratoire de Chimie des Substances Naturelles
URAC16
Facult\'e des Sciences Semlalia,
BP 2390 Bd My Abdellah,
40000 Marrakech
Morocco
;
    'Moha Berraho'
;
Laboratoire de Chimie des Substances Naturelles
URAC16
Facult\'e des Sciences Semlalia,
BP 2390 Bd My Abdellah,
40000 Marrakech
Morocco
;
    'Jean-Claude Daran'
;
Laboratoire de Chimie de Coordination,
205 route de Narbonne, 31077 Toulouse Cedex 04, France
;
    'Mohamed Akssira'
;
Laboratoire de Chimie Bioorganique et Analytique,
URAC 22
BP 146, FSTM, Universit\'e Hassan II
Mohammedia-Casablanca 20810 Mohammedia, Morocco
;
    'Ahmed Elhakmaoui'
;
Laboratoire de Chimie Bioorganique et Analytique,
URAC 22
BP 146, FSTM, Universit\'e Hassan II
Mohammedia-Casablanca 20810 Mohammedia, Morocco
;
