# Supplementary material for: 5,8-Dimethyl-3-methyl­ene-2-oxo-3,3a,4,5,5a,6,8a,8b-octa­hydro-2H-1-oxa-s-indacene-5-carbaldehyde
Source: Acta Crystallogr Sect E Struct Rep Online. 2011 May 20;67(Pt 6):o1479. doi: 10.1107/S1600536811018344 (PMC3120451; doi:10.1107/S1600536811018344)
Supplement: Supplementary file 2 [file e-67-o1479-Isup2.hkl]

#
# h,k,l, Fc-squared, Fo-squared, sigma(Fo-squared) and status flag
#
data_I
_shelx_title ' R4 in P2(1)2(1)2(1)'
_shelx_refln_list_code          4
_shelx_F_calc_maximum      156.99
_exptl_crystal_F_000       528.00
_reflns_d_resolution_high  0.8002
 
loop_
 _symmetry_equiv_pos_as_xyz
 'x, y, z'
 '-x+1/2, -y, z+1/2'
 'x+1/2, -y+1/2, -z'
 '-x, y+1/2, -z+1/2'
 
_cell_length_a     9.5293
_cell_length_b     9.7885
_cell_length_c    13.7524
_cell_angle_alpha  90.000
_cell_angle_beta   90.000
_cell_angle_gamma  90.000
 
_shelx_F_squared_multiplier     1.000
 
loop_
 _refln_index_h
 _refln_index_k
 _refln_index_l
 _refln_F_squared_calc
 _refln_F_squared_meas
 _refln_F_squared_sigma
 _refln_observed_status
   2   0   0      307.00      309.94      3.19 o
   4   0   0      115.81      123.87      1.74 o
   6   0   0      462.82      454.30      4.62 o
   8   0   0        8.50        9.30      0.86 o
  10   0   0       43.68       43.13      2.04 o
   1   1   0     4334.37     3388.19    176.51 o
   2   1   0      427.89      444.02      3.82 o
   3   1   0      834.31      816.01      6.80 o
   4   1   0     1074.15     1084.05      8.05 o
   5   1   0        0.00       -0.10      0.29 o
   6   1   0        1.11        1.11      0.25 o
   7   1   0      108.29      104.55      1.33 o
   8   1   0        7.96        4.89      0.67 o
   9   1   0        0.66       -0.26      0.74 o
  10   1   0       67.50       64.88      2.04 o
  11   1   0        0.04       -0.85      1.27 o
   0   2   0       23.03       21.73      0.54 o
   1   2   0      981.75      982.95      5.25 o
   2   2   0     1103.19     1041.27      6.90 o
   3   2   0       97.00      111.36      1.49 o
   4   2   0      466.06      478.04      4.36 o
   5   2   0       45.19       48.26      1.04 o
   6   2   0        0.08       -0.42      0.54 o
   7   2   0      553.08      535.10      4.02 o
   8   2   0      271.07      239.34      2.84 o
   9   2   0      383.71      366.99      4.95 o
  10   2   0       24.55       22.55      2.77 o
  11   2   0       15.05       14.59      1.99 o
   1   3   0       53.02       57.48      0.67 o
   2   3   0      660.32      686.75      3.91 o
   3   3   0     1779.72     2022.61     13.26 o
   4   3   0      888.58      993.62      7.52 o
   5   3   0      405.44      426.64      3.88 o
   6   3   0      429.90      463.50      4.19 o
   7   3   0      116.16      110.75      1.86 o
   8   3   0      157.84      138.79      3.00 o
   9   3   0      111.05      105.82      3.46 o
  10   3   0        1.68       -1.29      1.80 o
  11   3   0       18.99       24.72      2.47 o
   0   4   0        8.11       11.37      0.62 o
   1   4   0     1042.41     1017.80      5.77 o
   2   4   0        0.04       -0.37      0.37 o
   3   4   0       71.97       66.26      1.71 o
   4   4   0      479.71      466.47      4.13 o
   5   4   0        4.88        7.84      0.49 o
   6   4   0      202.75      191.70      2.69 o
   7   4   0       69.98       70.08      1.93 o
   8   4   0       33.67       30.78      1.43 o
   9   4   0        0.95        1.25      2.97 o
  10   4   0       42.92       36.90      2.87 o
  11   4   0        0.05       -0.34      2.08 o
   1   5   0      938.92      954.87      5.91 o
   2   5   0      849.46      982.07      6.28 o
   3   5   0       61.23       54.86      1.02 o
   4   5   0      540.19      603.16      4.34 o
   5   5   0       89.14       84.32      1.34 o
   6   5   0      251.47      233.13      2.41 o
   7   5   0       26.16       26.65      1.25 o
   8   5   0       17.48       15.73      1.40 o
   9   5   0       37.51       32.80      2.56 o
  10   5   0        0.51       -0.81      2.08 o
   0   6   0       38.85       32.88      1.39 o
   1   6   0     1499.79     1496.57      9.39 o
   2   6   0      134.61      125.29      1.49 o
   3   6   0      142.77      136.38      1.60 o
   4   6   0       19.94       18.09      0.75 o
   5   6   0        6.24        4.16      0.73 o
   6   6   0      457.69      440.61      4.59 o
   7   6   0      245.12      236.99      3.33 o
   8   6   0       10.66       13.27      1.61 o
   9   6   0        2.19        2.49      3.03 o
  10   6   0        0.39        1.99      3.70 o
   1   7   0       47.06       54.15      1.23 o
   2   7   0       41.04       38.13      1.09 o
   3   7   0      121.89      125.62      1.71 o
   4   7   0      391.53      363.65      3.49 o
   5   7   0       36.66       37.45      1.36 o
   6   7   0       52.31       40.36      1.35 o
   7   7   0        0.59        0.90      0.90 o
   8   7   0       57.36       59.30      2.67 o
   9   7   0        6.01        8.88      4.32 o
   0   8   0       54.30       51.63      2.11 o
   1   8   0      714.60      661.62      5.57 o
   2   8   0      181.34      199.75      2.43 o
   3   8   0      397.76      358.29      3.75 o
   4   8   0      161.72      177.27      2.61 o
   5   8   0        9.06        8.18      1.07 o
   6   8   0        1.55       -0.24      1.03 o
   7   8   0       48.43       53.69      1.93 o
   8   8   0        3.34        0.82      1.46 o
   9   8   0       30.82       37.73      5.18 o
   1   9   0        0.47       -0.98      0.98 o
   2   9   0      180.26      171.05      2.46 o
   3   9   0        5.34        5.06      1.07 o
   4   9   0        0.84       -0.34      1.07 o
   5   9   0      124.53      130.94      2.46 o
   6   9   0       21.72       25.74      1.46 o
   7   9   0      139.80      147.73      3.48 o
   8   9   0        1.27        1.96      1.77 o
   0  10   0       44.96       32.88      2.17 o
   1  10   0       40.92       35.71      1.51 o
   2  10   0       45.55       40.51      1.97 o
   3  10   0        2.50        2.16      1.26 o
   4  10   0       18.76       21.84      1.40 o
   5  10   0        0.22        0.01      1.16 o
   6  10   0       66.48       65.77      2.20 o
   1  11   0       21.70       22.14      1.68 o
   2  11   0       72.35       73.86      2.59 o
   3  11   0       35.79       41.66      1.88 o
   4  11   0        8.71       14.38      1.79 o
   5  11   0       10.02       10.88      2.07 o
   0  12   0        0.43        1.31      3.33 o
   1  12   0        4.02        3.70      2.64 o
   2  12   0        0.83        3.47      1.95 o
   1   0   1      853.60      484.75     19.33 o
   2   0   1     4759.34     4518.60     25.26 o
   3   0   1      972.51      964.91      6.27 o
   4   0   1        0.69        1.09      0.36 o
   5   0   1      213.86      203.67      1.84 o
   6   0   1       32.94       31.89      0.57 o
   7   0   1      142.62      150.46      1.35 o
   8   0   1      235.85      243.59      2.14 o
   9   0   1      333.15      327.37      3.58 o
  10   0   1        0.00       -0.89      0.89 o
  11   0   1        6.94        6.46      1.82 o
   1   1   1      733.81      598.31     10.35 o
   2   1   1      462.84      470.86      2.34 o
   3   1   1      594.69      618.37      3.34 o
   4   1   1      699.10      719.97      3.41 o
   5   1   1      192.61      206.90      1.09 o
   6   1   1       80.24       88.26      0.69 o
   7   1   1       86.35       81.78      0.87 o
   8   1   1       55.48       49.99      0.84 o
   9   1   1      109.50      107.03      1.31 o
  10   1   1       16.57       15.61      0.95 o
  11   1   1       38.12       45.21      1.33 o
   0   2   1     1284.85     1283.08      7.00 o
   1   2   1     1211.58     1199.85      4.65 o
   2   2   1      262.76      261.72      1.42 o
   3   2   1     1175.29     1274.12      6.76 o
   4   2   1      150.92      163.78      1.33 o
   5   2   1       63.04       68.63      0.87 o
   6   2   1      116.37      117.52      1.05 o
   7   2   1      146.94      147.60      1.07 o
   8   2   1      139.36      132.22      1.31 o
   9   2   1      746.59      712.13      5.74 o
  10   2   1      117.55      106.29      2.43 o
  11   2   1        8.61        8.50      1.76 o
   0   3   1     4685.08     4769.09     24.82 o
   1   3   1      937.50      933.06      3.76 o
   2   3   1     1684.70     1758.27      6.78 o
   3   3   1      856.04      939.18      4.38 o
   4   3   1      292.85      308.49      1.71 o
   5   3   1      622.95      661.26      3.95 o
   6   3   1        7.87        7.33      0.54 o
   7   3   1       19.30       18.90      0.69 o
   8   3   1       12.90       11.12      1.10 o
   9   3   1      122.52      113.90      2.51 o
  10   3   1       40.54       39.78      1.79 o
  11   3   1       21.62       23.84      1.69 o
   0   4   1      206.86      183.95      1.36 o
   1   4   1     1695.19     1826.33      7.21 o
   2   4   1      423.71      485.41      2.16 o
   3   4   1     1522.53     1644.86      7.09 o
   4   4   1     1874.40     1865.22      8.53 o
   5   4   1       19.00       20.98      0.56 o
   6   4   1      141.03      132.58      1.20 o
   7   4   1      135.59      133.29      1.75 o
   8   4   1      112.03      103.35      1.62 o
   9   4   1       13.17       12.83      1.42 o
  10   4   1       21.80       19.40      1.66 o
  11   4   1        7.31        5.55      2.21 o
   0   5   1        0.07        1.01      0.47 o
   1   5   1      923.80     1020.67      4.53 o
   2   5   1      294.59      307.89      2.00 o
   3   5   1      407.32      431.70      2.42 o
   4   5   1      250.47      254.21      1.56 o
   5   5   1      244.63      247.52      1.74 o
   6   5   1       53.76       48.29      0.79 o
   7   5   1      206.78      180.11      1.76 o
   8   5   1       53.44       52.05      1.35 o
   9   5   1       15.30       14.89      1.60 o
  10   5   1        1.96        3.97      1.52 o
   0   6   1        1.12        0.32      0.51 o
   1   6   1       49.89       48.70      0.75 o
   2   6   1       25.65       23.48      0.52 o
   3   6   1      140.84      134.32      1.16 o
   4   6   1      142.60      141.35      1.32 o
   5   6   1      248.26      247.36      1.80 o
   6   6   1      110.46       95.95      1.58 o
   7   6   1       54.70       64.81      1.31 o
   8   6   1       28.85       25.40      1.23 o
   9   6   1        0.01       -0.25      1.47 o
  10   6   1       54.48       53.05      2.78 o
   0   7   1       27.45       27.36      0.89 o
   1   7   1       16.46       16.64      0.59 o
   2   7   1      317.14      291.60      1.97 o
   3   7   1      462.26      459.49      2.67 o
   4   7   1      175.68      170.67      1.55 o
   5   7   1      264.98      236.87      1.98 o
   6   7   1       45.76       37.60      0.94 o
   7   7   1       17.34       24.30      0.83 o
   8   7   1       20.25       24.91      1.41 o
   9   7   1       25.21       22.56      2.43 o
   0   8   1       14.86       12.66      1.03 o
   1   8   1       23.31       20.79      0.73 o
   2   8   1      196.51      184.64      1.65 o
   3   8   1      139.31      122.79      1.41 o
   4   8   1       66.68       56.79      1.13 o
   5   8   1       39.51       38.85      0.97 o
   6   8   1        1.73        1.48      0.75 o
   7   8   1       22.13       22.88      1.07 o
   8   8   1       11.09       10.99      1.16 o
   0   9   1      125.76      110.52      2.11 o
   1   9   1       50.90       49.83      1.08 o
   2   9   1       56.02       52.97      1.15 o
   3   9   1        4.78        2.34      0.82 o
   4   9   1      114.19      106.70      1.52 o
   5   9   1       35.30       36.89      1.05 o
   6   9   1        7.88       10.26      0.92 o
   7   9   1       41.16       46.05      1.61 o
   8   9   1        4.86        6.21      1.29 o
   0  10   1       79.84       83.34      2.01 o
   1  10   1       27.01       26.88      1.02 o
   2  10   1        0.55       -0.61      0.83 o
   3  10   1        1.75        1.54      0.87 o
   4  10   1       32.22       33.49      1.08 o
   5  10   1        8.39       11.36      0.93 o
   6  10   1        9.05        8.69      1.07 o
   0  11   1       59.29       69.08      2.09 o
   1  11   1       35.70       39.08      1.30 o
   2  11   1        1.58        3.11      1.00 o
   3  11   1       29.13       31.95      1.29 o
   4  11   1       14.19       16.14      1.17 o
   5  11   1       45.30       52.94      2.27 o
   0  12   1        0.03       -0.88      2.49 o
   1  12   1       39.24       47.49      1.77 o
   2  12   1       42.23       44.35      1.76 o
   0   0   2     2673.35     2330.66    109.42 o
   1   0   2     2986.14     2790.28     30.60 o
   2   0   2      982.25      959.21      5.02 o
   3   0   2      177.68      186.37      1.13 o
   4   0   2       33.31       43.92      0.62 o
   5   0   2       14.03       18.80      0.46 o
   6   0   2       14.87       14.76      0.45 o
   7   0   2       24.24       22.05      0.62 o
   8   0   2       23.63       22.32      0.89 o
   9   0   2        5.49        4.23      0.90 o
  10   0   2       20.48       20.47      1.19 o
  11   0   2       13.11       12.56      2.00 o
   0   1   2     4834.71     4669.39     30.08 o
   1   1   2     3068.18     3009.81     12.46 o
   2   1   2     3341.61     3284.96     12.83 o
   3   1   2      653.57      687.44      3.13 o
   4   1   2       53.46       55.22      0.56 o
   5   1   2       13.54       18.65      0.36 o
   6   1   2       25.62       28.15      0.45 o
   7   1   2      128.98      130.88      1.16 o
   8   1   2      465.99      449.73      3.37 o
   9   1   2      515.12      507.89      3.75 o
  10   1   2       34.78       36.39      1.46 o
  11   1   2       34.23       32.66      1.25 o
   0   2   2     2293.73     2323.50     12.91 o
   1   2   2       76.06       71.45      0.57 o
   2   2   2      623.27      644.35      2.59 o
   3   2   2      164.70      184.45      1.08 o
   4   2   2      629.29      742.47      3.72 o
   5   2   2      652.44      721.84      3.56 o
   6   2   2      162.81      163.42      1.09 o
   7   2   2      238.23      228.60      1.52 o
   8   2   2        0.06        0.02      0.60 o
   9   2   2       29.09       28.60      1.34 o
  10   2   2       74.81       72.16      2.54 o
  11   2   2       37.05       38.48      1.51 o
   0   3   2     1614.87     1475.18      8.11 o
   1   3   2      827.60      800.88      3.44 o
   2   3   2      205.06      224.95      1.12 o
   3   3   2       73.57       72.74      0.73 o
   4   3   2       96.92      124.07      0.93 o
   5   3   2      421.84      458.34      2.49 o
   6   3   2      165.35      163.39      1.19 o
   7   3   2      157.97      151.20      1.27 o
   8   3   2      551.02      510.68      5.27 o
   9   3   2      118.34      109.25      2.51 o
  10   3   2        7.90        7.31      1.42 o
  11   3   2        9.00       10.08      1.52 o
   0   4   2       85.94       86.36      1.06 o
   1   4   2      800.92      874.09      3.73 o
   2   4   2      336.78      368.34      1.77 o
   3   4   2      776.40      836.59      3.78 o
   4   4   2       36.34       36.98      0.63 o
   5   4   2      235.97      253.12      1.58 o
   6   4   2       22.47       23.33      0.60 o
   7   4   2       23.42       21.71      0.69 o
   8   4   2        4.93        4.31      0.89 o
   9   4   2       37.38       36.51      1.76 o
  10   4   2        5.17        5.27      1.44 o
  11   4   2        1.91        0.24      1.49 o
   0   5   2        7.36        8.58      0.54 o
   1   5   2      174.42      186.26      1.14 o
   2   5   2      383.82      416.69      2.09 o
   3   5   2      149.29      153.18      1.43 o
   4   5   2      133.04      133.94      1.01 o
   5   5   2      495.32      497.26      2.88 o
   6   5   2      172.75      162.93      1.43 o
   7   5   2      150.90      146.16      1.60 o
   8   5   2       62.95       56.15      1.47 o
   9   5   2       35.94       37.76      1.75 o
  10   5   2       25.86       23.45      1.82 o
   0   6   2        0.22        0.27      0.54 o
   1   6   2      239.93      245.82      1.57 o
   2   6   2       38.89       33.46      0.65 o
   3   6   2      175.01      174.52      1.29 o
   4   6   2      201.64      222.18      1.62 o
   5   6   2      868.89      818.92      4.59 o
   6   6   2      220.67      187.09      1.67 o
   7   6   2        1.98        0.45      0.57 o
   8   6   2       10.35       14.04      1.19 o
   9   6   2        1.93        1.58      1.52 o
  10   6   2        1.76       -0.34      1.97 o
   0   7   2        1.46        0.55      0.66 o
   1   7   2      311.50      305.07      2.08 o
   2   7   2      751.48      743.83      3.98 o
   3   7   2      101.32      101.84      1.08 o
   4   7   2      208.28      192.09      1.66 o
   5   7   2       54.75       50.80      0.96 o
   6   7   2      164.25      164.33      1.68 o
   7   7   2       25.33       25.56      0.87 o
   8   7   2       10.71        7.87      0.89 o
   9   7   2       59.53       65.93      3.45 o
   0   8   2        0.13       -0.87      0.87 o
   1   8   2      170.71      155.22      1.51 o
   2   8   2      259.62      231.53      1.84 o
   3   8   2      224.69      209.86      1.89 o
   4   8   2      248.89      231.80      2.10 o
   5   8   2       24.91       27.31      0.89 o
   6   8   2       49.70       46.39      1.12 o
   7   8   2       29.87       31.76      1.20 o
   8   8   2        2.99        3.50      1.13 o
   0   9   2        4.74        2.62      1.09 o
   1   9   2      217.66      213.86      2.01 o
   2   9   2       38.10       34.77      0.95 o
   3   9   2        9.25       11.59      0.84 o
   4   9   2       46.05       43.32      1.08 o
   5   9   2       24.42       27.15      0.99 o
   6   9   2        3.61        1.93      0.85 o
   7   9   2       26.94       27.71      1.42 o
   0  10   2        7.76        9.64      1.23 o
   1  10   2        9.69       10.22      0.90 o
   2  10   2        0.95        0.01      0.90 o
   3  10   2       25.02       25.31      1.12 o
   4  10   2        4.96        4.04      0.87 o
   5  10   2        3.58        3.74      0.88 o
   6  10   2       54.54       59.29      1.50 o
   0  11   2        1.72        1.94      1.32 o
   1  11   2       32.58       35.73      1.28 o
   2  11   2        0.65       -0.57      0.97 o
   3  11   2        6.32        6.30      1.11 o
   4  11   2        2.54        2.80      1.09 o
   5  11   2       40.76       49.42      1.75 o
   0  12   2       26.13       25.04      2.50 o
   1  12   2       24.05       26.58      1.56 o
   1   0   3     1210.04     1222.45      7.08 o
   2   0   3       35.83       32.11      0.71 o
   3   0   3      147.25      164.97      1.24 o
   4   0   3       66.61       73.87      0.72 o
   5   0   3       98.28      104.39      1.01 o
   6   0   3      161.47      148.31      1.45 o
   7   0   3       36.13       40.55      1.10 o
   8   0   3      100.30      106.74      1.94 o
   9   0   3       29.76       30.98      1.77 o
  10   0   3        6.34        7.01      1.18 o
  11   0   3        3.03        3.39      1.82 o
   0   1   3     9706.70     9543.72     59.39 o
   1   1   3     8077.96     8080.43     34.94 o
   2   1   3     4167.61     4179.81     17.30 o
   3   1   3      536.51      586.83      2.56 o
   4   1   3      569.36      550.14      2.68 o
   5   1   3       92.77      102.67      0.80 o
   6   1   3      670.91      659.37      3.27 o
   7   1   3        5.33        5.62      0.34 o
   8   1   3       34.93       38.10      0.83 o
   9   1   3       71.40       67.43      1.46 o
  10   1   3       51.71       55.53      1.78 o
  11   1   3        0.06       -0.36      0.99 o
   0   2   3      281.41      290.14      2.09 o
   1   2   3      533.54      566.49      2.65 o
   2   2   3      180.14      178.89      0.99 o
   3   2   3       64.98       67.04      0.57 o
   4   2   3      501.70      535.99      2.80 o
   5   2   3      207.59      225.76      1.44 o
   6   2   3      221.06      229.74      1.52 o
   7   2   3       40.42       44.70      0.72 o
   8   2   3      136.13      129.38      1.74 o
   9   2   3      130.36      118.55      2.90 o
  10   2   3       80.62       78.59      3.14 o
  11   2   3        2.38        1.53      1.00 o
   0   3   3     1919.90     1904.80     11.05 o
   1   3   3      545.90      525.32      2.36 o
   2   3   3      153.37      144.73      0.97 o
   3   3   3      101.95      118.10      0.83 o
   4   3   3       74.82       70.21      0.82 o
   5   3   3       61.39       65.76      0.76 o
   6   3   3      317.44      334.01      2.13 o
   7   3   3      147.08      148.95      1.41 o
   8   3   3       83.49       68.46      1.39 o
   9   3   3      101.78       96.41      2.39 o
  10   3   3        1.30        0.16      1.34 o
  11   3   3        3.34       -0.24      1.54 o
   0   4   3      413.48      437.77      2.85 o
   1   4   3      899.98      962.93      4.02 o
   2   4   3      224.39      256.39      1.41 o
   3   4   3      746.13      774.69      3.30 o
   4   4   3      542.10      571.55      2.87 o
   5   4   3      227.39      241.36      1.66 o
   6   4   3        9.14        8.96      0.55 o
   7   4   3        6.13        5.56      0.55 o
   8   4   3       60.68       55.08      1.25 o
   9   4   3       78.73       73.37      2.26 o
  10   4   3       14.35       14.88      1.62 o
  11   4   3        2.33        2.13      1.88 o
   0   5   3        4.87        4.62      0.49 o
   1   5   3      513.48      535.39      2.53 o
   2   5   3      512.31      516.17      2.61 o
   3   5   3       55.21       55.28      0.67 o
   4   5   3       33.21       35.91      0.63 o
   5   5   3      294.10      278.43      1.73 o
   6   5   3       98.52       86.27      1.05 o
   7   5   3      237.96      230.41      2.01 o
   8   5   3        0.82        0.77      1.01 o
   9   5   3       18.66       17.27      1.51 o
  10   5   3       48.31       49.74      2.19 o
   0   6   3        7.79        8.35      0.60 o
   1   6   3       14.73       12.79      0.48 o
   2   6   3       79.37       84.85      0.90 o
   3   6   3       16.22       17.56      0.48 o
   4   6   3      192.15      199.88      1.58 o
   5   6   3        1.68        1.92      0.51 o
   6   6   3       71.61       75.14      1.10 o
   7   6   3      112.48      107.77      1.25 o
   8   6   3        0.44        0.04      0.82 o
   9   6   3        1.55       -1.39      1.39 o
  10   6   3       11.44        9.45      2.10 o
   0   7   3      384.35      367.60      3.11 o
   1   7   3      104.57      102.15      1.15 o
   2   7   3       91.17       93.50      1.08 o
   3   7   3       24.33       22.08      0.60 o
   4   7   3       44.54       39.32      0.84 o
   5   7   3      129.46      120.88      1.38 o
   6   7   3       12.29       10.39      0.75 o
   7   7   3        9.90       10.81      0.77 o
   8   7   3       13.14       15.78      1.02 o
   9   7   3       19.70       24.08      2.14 o
   0   8   3       24.75       21.44      1.33 o
   1   8   3      130.64      128.71      1.43 o
   2   8   3       68.70       65.76      1.10 o
   3   8   3       53.74       55.32      1.13 o
   4   8   3      144.58      152.49      1.71 o
   5   8   3      106.71      100.24      1.58 o
   6   8   3       19.27       20.44      0.95 o
   7   8   3       14.83       14.62      1.08 o
   8   8   3        8.59       11.87      1.25 o
   0   9   3      509.05      483.09      4.80 o
   1   9   3       57.49       57.54      1.43 o
   2   9   3      127.54      122.18      1.48 o
   3   9   3       12.79       16.68      0.89 o
   4   9   3       37.68       32.09      1.02 o
   5   9   3       10.24        7.81      0.88 o
   6   9   3       12.14        9.88      0.96 o
   7   9   3        6.78        6.49      1.23 o
   0  10   3       74.13       80.14      2.05 o
   1  10   3       27.55       26.22      1.02 o
   2  10   3       42.94       44.81      1.28 o
   3  10   3       45.63       46.41      1.29 o
   4  10   3        1.38       -0.18      0.85 o
   5  10   3        6.44        6.61      0.95 o
   6  10   3       42.08       51.39      1.43 o
   0  11   3       13.42        9.60      1.40 o
   1  11   3       32.79       35.94      1.33 o
   2  11   3        0.42        0.67      1.02 o
   3  11   3        7.67        8.29      1.15 o
   4  11   3        3.87        3.97      1.11 o
   0  12   3        1.55        2.40      2.17 o
   1  12   3       17.73       20.81      1.62 o
   0   0   4    24646.74    23852.18    192.00 o
   1   0   4     5000.41     5114.54     29.91 o
   2   0   4       33.66       40.50      0.66 o
   3   0   4     1418.66     1448.30      9.64 o
   4   0   4      512.03      544.90      3.60 o
   5   0   4      133.57      133.21      1.14 o
   6   0   4       16.26       18.75      0.65 o
   7   0   4        7.72        6.56      0.76 o
   8   0   4        3.52        3.51      0.94 o
   9   0   4       16.67       19.92      1.31 o
  10   0   4       55.48       52.16      1.85 o
  11   0   4       22.34       25.23      2.35 o
   0   1   4      158.99      151.68      1.53 o
   1   1   4      218.19      221.17      1.18 o
   2   1   4       97.30       83.78      0.68 o
   3   1   4     3387.36     3579.98     14.90 o
   4   1   4      140.51      170.89      0.93 o
   5   1   4       20.07       25.87      0.42 o
   6   1   4      114.56      117.55      0.92 o
   7   1   4      250.62      246.87      1.68 o
   8   1   4       97.71       92.83      1.42 o
   9   1   4      171.06      172.70      2.00 o
  10   1   4      137.85      146.02      2.30 o
  11   1   4       12.89       13.92      1.23 o
   0   2   4       13.26       13.34      0.53 o
   1   2   4       82.20       79.88      0.68 o
   2   2   4      683.30      670.04      3.12 o
   3   2   4      556.78      596.98      2.76 o
   4   2   4       47.22       52.49      0.59 o
   5   2   4      107.28      104.91      0.82 o
   6   2   4       19.51       18.80      0.46 o
   7   2   4      173.78      174.58      1.31 o
   8   2   4      340.35      323.11      3.68 o
   9   2   4      106.53      110.38      1.85 o
  10   2   4       46.10       49.35      1.53 o
  11   2   4       12.27       13.18      1.36 o
   0   3   4       15.10       18.50      0.55 o
   1   3   4      668.76      662.74      3.04 o
   2   3   4      132.88      137.19      0.98 o
   3   3   4      762.50      815.76      3.70 o
   4   3   4      425.44      434.44      2.23 o
   5   3   4       33.49       39.94      0.53 o
   6   3   4      202.70      204.57      1.49 o
   7   3   4       98.48       90.04      1.18 o
   8   3   4       13.09       11.51      1.05 o
   9   3   4       26.96       27.84      1.12 o
  10   3   4       81.84       81.63      1.82 o
  11   3   4       26.08       27.22      1.57 o
   0   4   4        0.04       -0.24      0.49 o
   1   4   4      359.61      377.73      1.87 o
   2   4   4     1044.25     1092.25      4.88 o
   3   4   4      574.53      626.28      3.08 o
   4   4   4       49.22       49.43      0.70 o
   5   4   4      381.07      383.13      2.27 o
   6   4   4        2.87        1.88      0.42 o
   7   4   4       22.28       24.38      0.70 o
   8   4   4       22.03       23.52      1.15 o
   9   4   4       14.72       15.18      1.47 o
  10   4   4       33.32       32.98      1.56 o
   0   5   4       12.94       14.66      0.60 o
   1   5   4      327.41      329.17      1.76 o
   2   5   4       42.48       46.12      0.69 o
   3   5   4      195.46      198.68      1.35 o
   4   5   4      454.44      482.65      2.75 o
   5   5   4      468.63      439.35      2.71 o
   6   5   4        8.97       11.23      0.63 o
   7   5   4       18.16       17.00      0.65 o
   8   5   4       31.53       34.44      1.14 o
   9   5   4       32.77       30.19      1.36 o
  10   5   4       33.44       35.27      2.22 o
   0   6   4       19.04       20.34      0.83 o
   1   6   4      265.26      265.57      1.80 o
   2   6   4      159.06      153.62      1.22 o
   3   6   4      161.35      175.92      1.40 o
   4   6   4      126.70      120.59      1.17 o
   5   6   4      149.55      144.69      1.57 o
   6   6   4      401.67      364.41      2.68 o
   7   6   4      120.36      118.21      1.38 o
   8   6   4        9.41        8.95      0.83 o
   9   6   4       74.54       81.95      2.29 o
  10   6   4        8.64       10.86      2.21 o
   0   7   4        2.84        3.06      0.70 o
   1   7   4       15.54       14.96      0.62 o
   2   7   4      143.46      135.96      1.31 o
   3   7   4       16.35       13.80      0.60 o
   4   7   4      383.55      363.71      2.50 o
   5   7   4      158.91      155.61      1.58 o
   6   7   4        5.31        7.46      0.72 o
   7   7   4        4.45        4.39      0.69 o
   8   7   4       46.23       47.19      1.52 o
   9   7   4       18.30       22.94      1.41 o
   0   8   4       78.13       74.86      1.66 o
   1   8   4       84.67       81.66      1.16 o
   2   8   4      248.70      229.99      1.86 o
   3   8   4      207.32      196.94      1.89 o
   4   8   4       95.50      100.88      1.42 o
   5   8   4       27.35       26.74      0.91 o
   6   8   4       22.60       26.33      0.95 o
   7   8   4       17.01       18.76      1.12 o
   8   8   4       20.01       23.76      1.44 o
   0   9   4       71.56       71.51      1.85 o
   1   9   4       18.42       18.81      0.89 o
   2   9   4        4.52        4.32      0.76 o
   3   9   4       16.64       17.91      0.93 o
   4   9   4        5.54        8.37      0.88 o
   5   9   4        5.35        3.31      0.85 o
   6   9   4       21.96       28.90      1.14 o
   7   9   4       38.21       38.20      1.86 o
   0  10   4        4.32       -0.64      1.14 o
   1  10   4       48.08       48.98      1.22 o
   2  10   4       33.37       30.18      1.17 o
   3  10   4        1.03       -0.25      0.90 o
   4  10   4       28.35       31.88      1.13 o
   5  10   4        3.74        2.33      0.97 o
   6  10   4       21.50       26.71      1.25 o
   0  11   4       10.10       11.51      1.56 o
   1  11   4        2.12        3.66      1.08 o
   2  11   4       20.52       19.95      1.26 o
   3  11   4       20.41       22.69      1.31 o
   4  11   4        5.48        7.17      1.30 o
   1   0   5     3115.18     3211.15     19.40 o
   2   0   5      824.22      845.11      5.56 o
   3   0   5       10.41       13.80      0.57 o
   4   0   5       27.88       33.65      0.71 o
   5   0   5      118.06      116.67      1.22 o
   6   0   5       46.20       45.57      0.79 o
   7   0   5      348.63      370.09      3.85 o
   8   0   5        0.35        0.06      1.01 o
   9   0   5      112.54      114.74      2.41 o
  10   0   5       19.25       25.19      1.52 o
  11   0   5        1.81        3.58      2.09 o
   0   1   5      230.51      217.29      1.78 o
   1   1   5      184.65      190.18      1.13 o
   2   1   5      268.34      275.17      1.44 o
   3   1   5      690.60      770.49      3.43 o
   4   1   5      256.88      262.82      1.45 o
   5   1   5      104.38      105.42      0.82 o
   6   1   5       54.84       50.88      0.70 o
   7   1   5       17.44       22.66      0.60 o
   8   1   5        1.71        1.39      0.72 o
   9   1   5       65.56       68.30      1.47 o
  10   1   5       48.19       48.87      1.42 o
  11   1   5       37.64       45.33      1.62 o
   0   2   5      302.47      294.43      2.45 o
   1   2   5      867.82      847.62      3.96 o
   2   2   5      174.76      177.07      1.22 o
   3   2   5      537.61      568.69      2.74 o
   4   2   5      695.83      724.43      3.30 o
   5   2   5      147.26      147.90      1.05 o
   6   2   5      412.67      409.09      2.33 o
   7   2   5      534.48      511.18      3.27 o
   8   2   5      173.03      164.39      1.95 o
   9   2   5      171.89      171.12      2.07 o
  10   2   5      164.38      165.77      2.61 o
  11   2   5       17.94       21.63      1.38 o
   0   3   5        0.54       -0.47      0.47 o
   1   3   5      236.14      231.29      1.36 o
   2   3   5      483.29      482.25      2.43 o
   3   3   5      576.24      624.55      3.02 o
   4   3   5      728.33      789.62      3.84 o
   5   3   5      203.45      207.10      1.42 o
   6   3   5      205.53      205.40      1.67 o
   7   3   5       42.68       41.22      0.88 o
   8   3   5        6.92        6.41      0.77 o
   9   3   5        9.71       10.81      1.06 o
  10   3   5       21.60       23.68      1.26 o
  11   3   5        7.16       10.83      1.24 o
   0   4   5      107.18       98.07      1.17 o
   1   4   5      855.08      843.81      3.81 o
   2   4   5       12.51       15.19      0.48 o
   3   4   5      229.90      253.92      1.62 o
   4   4   5      178.19      170.08      1.26 o
   5   4   5       95.60       94.03      1.06 o
   6   4   5      332.32      320.38      2.35 o
   7   4   5      158.04      148.79      1.55 o
   8   4   5      127.03      118.42      1.63 o
   9   4   5       31.47       35.41      1.31 o
  10   4   5        1.41        1.96      1.05 o
   0   5   5        1.55        2.52      0.55 o
   1   5   5       26.21       29.42      0.54 o
   2   5   5       55.51       52.08      0.77 o
   3   5   5      292.40      288.39      1.76 o
   4   5   5      128.42      119.06      1.03 o
   5   5   5      263.62      267.50      1.95 o
   6   5   5       38.13       35.90      0.89 o
   7   5   5       94.28       90.74      1.27 o
   8   5   5       12.14       10.40      0.85 o
   9   5   5        1.80        2.42      0.88 o
  10   5   5        3.02        3.95      1.77 o
   0   6   5      182.46      184.22      1.93 o
   1   6   5      140.28      135.31      1.15 o
   2   6   5       89.34       81.48      0.96 o
   3   6   5       26.94       22.33      0.59 o
   4   6   5      227.53      213.93      1.68 o
   5   6   5      363.76      360.42      2.54 o
   6   6   5       90.07       82.47      1.25 o
   7   6   5       52.03       55.90      1.09 o
   8   6   5       18.50       18.33      1.33 o
   9   6   5       29.83       30.56      1.64 o
   0   7   5      361.47      351.63      3.09 o
   1   7   5       86.57       81.76      1.10 o
   2   7   5      175.37      173.89      1.52 o
   3   7   5      201.01      188.31      1.54 o
   4   7   5       26.31       23.95      0.84 o
   5   7   5      161.90      145.69      1.52 o
   6   7   5       15.71       14.65      0.79 o
   7   7   5       38.94       39.87      0.97 o
   8   7   5       64.83       65.52      1.70 o
   9   7   5       11.21       10.30      1.38 o
   0   8   5      528.19      495.19      4.59 o
   1   8   5       30.97       34.08      0.84 o
   2   8   5      129.44      119.63      1.34 o
   3   8   5        6.09        7.62      0.77 o
   4   8   5       47.98       52.98      1.20 o
   5   8   5       64.10       62.03      1.16 o
   6   8   5       24.64       25.64      0.99 o
   7   8   5       63.12       65.16      1.67 o
   8   8   5        0.00       -0.38      1.17 o
   0   9   5      189.11      196.20      2.81 o
   1   9   5       28.29       26.42      0.94 o
   2   9   5       38.83       36.08      1.04 o
   3   9   5       28.73       28.42      1.12 o
   4   9   5       22.58       26.00      1.00 o
   5   9   5        3.70        3.14      0.88 o
   6   9   5       38.61       40.96      1.30 o
   7   9   5       34.28       44.19      1.67 o
   0  10   5        0.07       -0.23      1.15 o
   1  10   5       54.82       53.70      1.26 o
   2  10   5       35.32       38.64      1.26 o
   3  10   5       19.51       22.65      1.15 o
   4  10   5        8.11        6.57      0.98 o
   5  10   5       14.03       17.33      1.16 o
   0  11   5        3.74        1.12      1.55 o
   1  11   5       42.23       43.91      1.61 o
   2  11   5        8.33        9.31      1.28 o
   3  11   5       32.23       37.48      1.59 o
   0   0   6      263.82      241.21      2.75 o
   1   0   6      112.86      113.58      1.26 o
   2   0   6     4459.83     4603.62     28.49 o
   3   0   6       26.52       24.36      0.88 o
   4   0   6      106.53      118.95      1.37 o
   5   0   6      381.94      414.02      3.36 o
   6   0   6       16.76       14.38      0.57 o
   7   0   6       66.76       64.99      1.36 o
   8   0   6       11.38        9.84      1.18 o
   9   0   6       20.35       18.55      1.39 o
  10   0   6       24.69       23.52      1.60 o
  11   0   6       81.47       89.32      3.31 o
   0   1   6      820.15      862.50      5.44 o
   1   1   6     1215.15     1253.27      5.50 o
   2   1   6      424.20      438.57      2.08 o
   3   1   6      127.04      132.82      0.92 o
   4   1   6      248.22      255.93      1.46 o
   5   1   6      104.04      120.60      0.90 o
   6   1   6       41.43       41.44      0.63 o
   7   1   6      611.56      585.51      3.81 o
   8   1   6      227.12      228.99      2.45 o
   9   1   6       18.92       20.58      1.03 o
  10   1   6       10.82        9.68      0.97 o
  11   1   6       29.73       35.27      1.71 o
   0   2   6     1701.65     1720.74     10.98 o
   1   2   6      171.31      178.40      1.15 o
   2   2   6      838.15      871.60      4.03 o
   3   2   6      512.49      525.77      2.71 o
   4   2   6      172.12      183.29      1.17 o
   5   2   6      111.92      105.31      0.98 o
   6   2   6       12.09       12.52      0.55 o
   7   2   6      174.02      172.35      1.81 o
   8   2   6       63.30       63.89      1.36 o
   9   2   6       39.82       41.30      1.20 o
  10   2   6       56.05       58.19      1.77 o
   0   3   6      200.65      202.32      1.79 o
   1   3   6       33.01       32.51      0.62 o
   2   3   6       77.89       75.07      0.79 o
   3   3   6       87.46       85.14      0.88 o
   4   3   6       61.79       54.89      0.71 o
   5   3   6      108.74      111.00      1.02 o
   6   3   6       28.21       31.22      0.75 o
   7   3   6       70.99       70.54      1.17 o
   8   3   6       80.18       72.28      1.48 o
   9   3   6       10.07       10.30      1.02 o
  10   3   6        6.86        7.54      1.18 o
   0   4   6       91.67       94.75      1.27 o
   1   4   6      491.12      466.40      2.49 o
   2   4   6      274.26      281.70      1.79 o
   3   4   6      187.92      190.23      1.37 o
   4   4   6      216.63      202.37      1.41 o
   5   4   6       99.62      103.82      1.18 o
   6   4   6       15.10       14.50      0.67 o
   7   4   6        1.60        1.40      0.66 o
   8   4   6       21.12       20.26      0.95 o
   9   4   6       29.98       29.27      1.38 o
  10   4   6       16.05       15.35      1.27 o
   0   5   6       30.80       26.17      0.81 o
   1   5   6      194.58      194.21      1.31 o
   2   5   6       36.47       35.67      0.68 o
   3   5   6      441.62      435.83      2.44 o
   4   5   6      178.89      173.27      1.34 o
   5   5   6        9.77        9.66      0.65 o
   6   5   6      182.09      187.39      1.91 o
   7   5   6       87.99       83.24      1.34 o
   8   5   6        9.05       10.44      1.10 o
   9   5   6       50.54       49.82      1.53 o
  10   5   6        9.00       12.81      1.51 o
   0   6   6        7.76        6.50      0.72 o
   1   6   6      160.34      151.82      1.26 o
   2   6   6       42.78       46.10      0.91 o
   3   6   6      230.84      220.01      1.62 o
   4   6   6      256.45      248.39      1.92 o
   5   6   6      234.62      206.81      1.93 o
   6   6   6       14.44       16.39      0.79 o
   7   6   6       36.96       45.40      1.27 o
   8   6   6       17.84       17.78      1.10 o
   9   6   6       27.47       31.21      1.40 o
   0   7   6      128.63      116.57      1.70 o
   1   7   6      270.20      252.14      1.89 o
   2   7   6      129.37      129.40      1.34 o
   3   7   6      107.48      107.91      1.21 o
   4   7   6       86.50       93.71      1.37 o
   5   7   6      111.21      113.61      1.41 o
   6   7   6      114.80      112.72      1.56 o
   7   7   6       19.17       23.10      0.94 o
   8   7   6       16.36       21.50      1.53 o
   0   8   6       11.10       11.91      1.62 o
   1   8   6       61.75       61.18      1.10 o
   2   8   6       14.84       14.20      0.73 o
   3   8   6      117.45      102.09      1.42 o
   4   8   6       41.42       44.83      1.08 o
   5   8   6       54.26       49.76      1.38 o
   6   8   6       20.88       21.96      0.99 o
   7   8   6        5.02        4.24      0.93 o
   0   9   6       52.00       47.89      1.51 o
   1   9   6       26.98       27.85      0.95 o
   2   9   6       78.61       83.87      1.58 o
   3   9   6        6.23        5.77      0.84 o
   4   9   6        5.58        3.92      0.84 o
   5   9   6        7.49        6.76      0.94 o
   6   9   6        7.08        7.42      0.99 o
   0  10   6       21.52       20.89      1.57 o
   1  10   6       30.73       31.38      1.16 o
   2  10   6        1.62        2.93      0.98 o
   3  10   6        2.04        2.33      0.98 o
   4  10   6       12.45       10.90      1.08 o
   5  10   6        3.23        4.17      1.15 o
   0  11   6        5.37        5.97      1.87 o
   1  11   6        0.34       -0.15      1.23 o
   2  11   6       10.45       13.56      1.33 o
   3  11   6        9.73       11.99      1.39 o
   1   0   7        3.88        2.42      0.53 o
   2   0   7      486.52      506.48      3.67 o
   3   0   7      190.53      153.24      1.50 o
   4   0   7      244.35      246.55      2.25 o
   5   0   7       12.99       11.87      0.63 o
   6   0   7      146.39      140.09      1.64 o
   7   0   7       21.37       18.27      1.08 o
   8   0   7        1.22       -0.09      1.20 o
   9   0   7       77.27       75.05      2.29 o
  10   0   7      201.56      193.27      3.47 o
   0   1   7      803.56      799.25      5.15 o
   1   1   7      793.72      841.46      3.87 o
   2   1   7     2699.89     2877.53     11.82 o
   3   1   7        9.94       11.93      0.40 o
   4   1   7      333.97      346.87      1.86 o
   5   1   7      115.59      110.08      0.98 o
   6   1   7       91.90       90.49      0.94 o
   7   1   7       85.46       86.99      1.80 o
   8   1   7        6.41        6.88      0.88 o
   9   1   7       45.14       48.13      1.31 o
  10   1   7        7.00        8.44      1.02 o
   0   2   7       29.73       29.26      0.76 o
   1   2   7      143.38      154.57      1.08 o
   2   2   7      415.92      426.28      2.27 o
   3   2   7      241.10      260.42      1.60 o
   4   2   7       73.40       68.61      0.75 o
   5   2   7      222.80      220.64      1.44 o
   6   2   7       34.57       31.06      0.63 o
   7   2   7       63.25       63.96      1.21 o
   8   2   7        2.24        1.93      0.83 o
   9   2   7        4.78        6.57      0.94 o
  10   2   7       17.71       18.10      1.39 o
   0   3   7        0.28       -0.15      0.52 o
   1   3   7       20.81       23.21      0.53 o
   2   3   7      459.35      467.27      2.50 o
   3   3   7      172.75      173.21      1.32 o
   4   3   7      146.17      137.11      1.15 o
   5   3   7       28.01       30.19      0.60 o
   6   3   7      350.57      352.01      2.59 o
   7   3   7      109.36      104.31      1.76 o
   8   3   7        7.27        6.24      0.88 o
   9   3   7       19.73       20.85      1.08 o
  10   3   7        6.14        5.95      1.23 o
   0   4   7      382.44      380.99      3.10 o
   1   4   7        6.95       10.25      0.45 o
   2   4   7       21.72       20.15      0.56 o
   3   4   7       16.26       19.21      0.57 o
   4   4   7      291.19      287.62      1.88 o
   5   4   7       51.11       49.79      0.83 o
   6   4   7       46.77       44.13      1.01 o
   7   4   7        0.28       -0.67      0.67 o
   8   4   7       24.12       23.52      1.08 o
   9   4   7       38.77       37.58      1.56 o
  10   4   7       24.72       28.50      1.63 o
   0   5   7        3.11        0.99      0.60 o
   1   5   7       49.77       45.77      0.73 o
   2   5   7      155.84      150.61      1.32 o
   3   5   7      149.75      151.88      1.32 o
   4   5   7      195.46      184.26      1.47 o
   5   5   7      491.16      468.82      3.19 o
   6   5   7       31.51       30.91      0.93 o
   7   5   7        0.43       -0.31      0.72 o
   8   5   7       49.64       51.33      1.40 o
   9   5   7       15.61       16.51      1.47 o
   0   6   7       26.73       28.39      0.97 o
   1   6   7        2.30        2.54      0.51 o
   2   6   7      185.75      185.12      1.49 o
   3   6   7        4.59        4.92      0.57 o
   4   6   7      209.11      198.12      1.77 o
   5   6   7       31.17       32.90      0.87 o
   6   6   7       24.25       26.69      0.91 o
   7   6   7        4.63        3.39      0.76 o
   8   6   7       46.53       52.03      1.48 o
   9   6   7        8.08        9.04      1.27 o
   0   7   7       10.19       10.97      0.94 o
   1   7   7      221.61      214.65      1.76 o
   2   7   7       11.83       11.73      0.84 o
   3   7   7      219.40      211.25      1.65 o
   4   7   7       13.60       17.15      0.80 o
   5   7   7       33.66       27.30      0.93 o
   6   7   7       18.96       20.57      0.96 o
   7   7   7        3.81        2.85      0.80 o
   8   7   7       42.04       42.65      1.54 o
   0   8   7       19.43       13.95      1.18 o
   1   8   7       28.48       27.51      0.90 o
   2   8   7       26.33       24.98      0.83 o
   3   8   7       46.75       47.57      1.09 o
   4   8   7      126.65      123.14      1.58 o
   5   8   7       37.32       39.51      1.12 o
   6   8   7        7.29        9.78      0.94 o
   7   8   7       24.90       24.00      1.20 o
   0   9   7      167.39      158.75      2.51 o
   1   9   7      128.49      131.07      1.66 o
   2   9   7       86.98       88.02      1.56 o
   3   9   7       36.09       37.78      1.10 o
   4   9   7       22.94       26.38      1.05 o
   5   9   7        3.69        3.26      0.94 o
   6   9   7       14.16       15.61      1.11 o
   0  10   7       15.43       19.32      1.53 o
   1  10   7       38.87       37.39      1.22 o
   2  10   7       15.15       16.70      1.10 o
   3  10   7        8.12        8.04      1.10 o
   4  10   7        2.47        2.33      1.08 o
   0  11   7       96.33      105.81      3.40 o
   1  11   7        5.71        6.23      1.36 o
   0   0   8        2.75        2.31      0.82 o
   1   0   8        5.00        0.99      0.60 o
   2   0   8       16.90       21.18      0.68 o
   3   0   8       11.03       11.40      0.67 o
   4   0   8      170.31      165.57      2.38 o
   5   0   8        1.00        0.85      0.65 o
   6   0   8        0.69       -0.74      0.74 o
   7   0   8       78.97       73.51      2.20 o
   8   0   8       24.48       18.47      1.52 o
   9   0   8        4.98        6.91      1.43 o
  10   0   8        0.03        2.66      1.43 o
   0   1   8     1298.22     1329.22      8.87 o
   1   1   8      107.33      112.56      1.02 o
   2   1   8      345.58      375.20      2.07 o
   3   1   8      117.48      113.39      0.97 o
   4   1   8       40.67       45.21      0.73 o
   5   1   8       30.76       33.01      0.70 o
   6   1   8      168.70      155.13      1.38 o
   7   1   8       90.20       88.34      1.67 o
   8   1   8        6.59        5.44      0.92 o
   9   1   8      114.02      112.76      1.95 o
  10   1   8       65.67       66.15      1.67 o
   0   2   8       65.23       66.82      1.23 o
   1   2   8       54.91       53.26      0.76 o
   2   2   8       77.35       76.92      0.85 o
   3   2   8      215.90      237.17      1.53 o
   4   2   8       90.63       76.60      0.84 o
   5   2   8      216.72      214.72      1.55 o
   6   2   8       87.48       84.23      1.14 o
   7   2   8       33.42       27.41      1.01 o
   8   2   8        1.96        0.30      0.85 o
   9   2   8        3.89        4.29      0.98 o
  10   2   8        0.17       -0.71      1.09 o
   0   3   8       97.45      104.71      1.49 o
   1   3   8      132.58      119.60      1.10 o
   2   3   8      396.77      393.68      2.29 o
   3   3   8       41.09       37.46      0.69 o
   4   3   8      162.29      160.57      1.36 o
   5   3   8      292.19      293.48      2.03 o
   6   3   8      174.92      169.89      1.86 o
   7   3   8      215.50      204.61      2.07 o
   8   3   8       10.63        6.79      0.95 o
   9   3   8        0.75        0.14      0.93 o
  10   3   8        0.27       -0.69      1.33 o
   0   4   8       12.90       12.23      0.70 o
   1   4   8       22.57       23.20      0.58 o
   2   4   8      418.93      403.95      2.41 o
   3   4   8      280.70      283.62      2.00 o
   4   4   8        0.86        1.34      0.53 o
   5   4   8       87.45       83.20      1.17 o
   6   4   8       87.72       86.69      1.46 o
   7   4   8       10.79       10.83      0.85 o
   8   4   8       12.05       13.74      1.05 o
   9   4   8        7.93        6.67      1.18 o
   0   5   8       21.43       25.05      0.88 o
   1   5   8       48.23       45.71      0.76 o
   2   5   8       20.32       17.36      0.67 o
   3   5   8       88.59       85.94      1.11 o
   4   5   8       74.34       69.90      1.11 o
   5   5   8       68.84       65.18      1.45 o
   6   5   8        1.55        3.13      0.77 o
   7   5   8       10.19       11.97      0.89 o
   8   5   8       20.32       20.58      1.17 o
   9   5   8        9.47       13.42      1.51 o
   0   6   8      105.04      104.55      1.63 o
   1   6   8       33.75       32.21      0.78 o
   2   6   8       29.67       29.70      0.76 o
   3   6   8      255.88      253.99      1.91 o
   4   6   8       98.83       94.29      1.32 o
   5   6   8       90.37       92.95      1.43 o
   6   6   8       33.26       34.26      1.02 o
   7   6   8       18.87       16.37      0.95 o
   8   6   8        0.33       -0.85      1.07 o
   0   7   8      147.33      146.32      2.26 o
   1   7   8       82.31       78.00      1.17 o
   2   7   8      114.18      112.22      1.33 o
   3   7   8       53.54       54.74      1.13 o
   4   7   8      215.99      205.94      2.20 o
   5   7   8       30.49       34.72      1.06 o
   6   7   8       63.81       63.57      1.35 o
   7   7   8       30.54       33.59      1.28 o
   8   7   8        9.62        9.58      1.34 o
   0   8   8       58.32       55.37      1.67 o
   1   8   8        5.72        6.61      0.78 o
   2   8   8       46.65       48.25      1.04 o
   3   8   8       54.92       51.40      1.19 o
   4   8   8       21.41       26.27      0.98 o
   5   8   8       81.59       96.35      1.50 o
   6   8   8        9.27        8.98      0.96 o
   7   8   8       43.87       44.69      1.29 o
   0   9   8       66.76       68.96      1.84 o
   1   9   8       62.83       66.93      1.33 o
   2   9   8        5.36        4.03      0.90 o
   3   9   8        0.27        1.18      0.89 o
   4   9   8       12.42       14.91      0.98 o
   5   9   8       15.87       17.97      1.14 o
   0  10   8       18.57       18.29      1.86 o
   1  10   8       17.56       20.73      1.27 o
   2  10   8        7.16        7.44      1.15 o
   3  10   8        0.92       -0.35      1.13 o
   4  10   8       24.95       24.54      1.45 o
   1   0   9       58.27       62.10      1.18 o
   2   0   9      521.88      550.55      4.22 o
   3   0   9      253.93      244.70      2.34 o
   4   0   9        2.56        0.66      0.66 o
   5   0   9        0.08       -0.75      0.75 o
   6   0   9      247.10      262.27      3.37 o
   7   0   9      249.14      239.04      3.87 o
   8   0   9       46.28       47.23      1.93 o
   9   0   9       48.21       53.58      2.11 o
  10   0   9       18.42       22.27      1.84 o
   0   1   9      229.76      214.35      2.16 o
   1   1   9      178.23      170.85      1.31 o
   2   1   9      160.05      164.46      1.30 o
   3   1   9      460.08      482.03      2.71 o
   4   1   9      259.23      242.25      1.81 o
   5   1   9       67.13       63.18      1.03 o
   6   1   9       35.25       34.09      0.90 o
   7   1   9       22.65       22.56      1.38 o
   8   1   9       36.45       36.37      1.42 o
   9   1   9       16.82       21.13      1.19 o
  10   1   9       50.37       55.18      1.61 o
   0   2   9        6.02        5.75      0.74 o
   1   2   9      335.08      320.40      1.96 o
   2   2   9       46.28       49.56      0.78 o
   3   2   9      218.57      232.02      1.63 o
   4   2   9      154.96      145.33      1.24 o
   5   2   9       83.29       88.92      1.12 o
   6   2   9      108.28      107.28      1.53 o
   7   2   9      360.00      351.33      3.33 o
   8   2   9       17.70       19.92      1.13 o
   9   2   9       27.67       28.65      1.29 o
   0   3   9      113.60      123.08      1.69 o
   1   3   9      126.90      128.97      1.21 o
   2   3   9      476.36      471.84      2.75 o
   3   3   9      286.65      281.84      1.97 o
   4   3   9      162.31      158.42      1.37 o
   5   3   9       21.52       22.36      0.74 o
   6   3   9       90.20       89.85      1.45 o
   7   3   9       68.54       64.53      1.47 o
   8   3   9       36.19       40.67      1.77 o
   9   3   9       79.33       80.37      1.86 o
   0   4   9        2.25        1.73      0.67 o
   1   4   9       84.69       81.24      0.99 o
   2   4   9       92.46       85.47      1.04 o
   3   4   9      355.52      350.63      2.34 o
   4   4   9      148.88      151.93      1.46 o
   5   4   9      147.61      151.95      1.78 o
   6   4   9       65.13       65.29      1.33 o
   7   4   9       47.03       47.52      1.23 o
   8   4   9       15.87       14.63      1.14 o
   9   4   9       14.83       13.54      1.39 o
   0   5   9        3.95        3.78      0.75 o
   1   5   9       82.71       80.07      1.03 o
   2   5   9        5.86        6.37      0.61 o
   3   5   9      107.11      100.77      1.26 o
   4   5   9       89.65       83.32      1.23 o
   5   5   9      187.23      186.33      2.02 o
   6   5   9       22.36       21.81      1.01 o
   7   5   9       11.81       10.92      0.98 o
   8   5   9        4.49        5.36      1.14 o
   0   6   9      315.30      290.71      2.77 o
   1   6   9        2.70        1.97      0.60 o
   2   6   9      107.80      100.27      1.21 o
   3   6   9       52.43       52.81      0.97 o
   4   6   9      100.17      105.67      1.43 o
   5   6   9       85.55       83.08      1.44 o
   6   6   9      113.42      106.97      1.65 o
   7   6   9       21.80       21.62      1.08 o
   8   6   9       77.83       86.02      2.16 o
   0   7   9      347.65      342.31      3.68 o
   1   7   9      124.79      127.96      1.47 o
   2   7   9       69.10       68.58      1.10 o
   3   7   9       75.87       71.08      1.23 o
   4   7   9       51.34       46.61      1.11 o
   5   7   9        3.13        5.43      0.86 o
   6   7   9        0.11        0.05      0.85 o
   7   7   9       53.50       60.56      1.48 o
   0   8   9        3.83        2.98      1.13 o
   1   8   9      126.09      116.25      1.55 o
   2   8   9       12.14       11.35      0.84 o
   3   8   9       16.61       17.74      0.93 o
   4   8   9       31.87       35.78      1.03 o
   5   8   9       59.58       62.03      1.32 o
   6   8   9       76.88       78.11      1.58 o
   0   9   9       56.89       58.23      1.76 o
   1   9   9       36.58       35.52      1.13 o
   2   9   9       50.58       48.61      1.32 o
   3   9   9        1.13        0.55      0.92 o
   4   9   9        6.84        7.11      0.95 o
   5   9   9        4.85        6.58      1.52 o
   0  10   9       41.12       42.40      2.59 o
   1  10   9        2.08        2.56      1.17 o
   2  10   9       50.98       54.16      1.64 o
   0   0  10      227.25      213.50      3.71 o
   1   0  10      141.74      152.11      1.85 o
   2   0  10     1734.94     1785.13     12.06 o
   3   0  10      244.77      252.61      2.56 o
   4   0  10      172.31      163.39      2.27 o
   5   0  10      129.89      126.55      2.02 o
   6   0  10        7.82        5.41      1.03 o
   7   0  10       72.64       71.34      2.42 o
   8   0  10       12.09       10.27      1.56 o
   9   0  10        6.14        5.75      1.63 o
   0   1  10       34.52       39.35      1.09 o
   1   1  10       21.85       23.72      0.67 o
   2   1  10      212.14      212.58      1.89 o
   3   1  10       69.28       71.17      1.02 o
   4   1  10       15.28       11.90      0.68 o
   5   1  10      218.29      212.36      1.83 o
   6   1  10      177.68      166.89      2.24 o
   7   1  10       70.03       65.79      1.65 o
   8   1  10       19.59       24.72      1.24 o
   9   1  10       20.60       22.04      1.27 o
   0   2  10      217.60      212.33      2.26 o
   1   2  10       17.90       16.66      0.59 o
   2   2  10      230.77      232.36      1.65 o
   3   2  10       80.13       80.32      1.03 o
   4   2  10      176.06      176.28      1.56 o
   5   2  10      196.06      194.20      1.69 o
   6   2  10       90.84       85.22      1.47 o
   7   2  10       15.31       16.76      1.11 o
   8   2  10       51.81       51.77      1.50 o
   9   2  10       11.80       11.48      1.16 o
   0   3  10       63.75       62.45      1.40 o
   1   3  10       48.88       50.25      0.84 o
   2   3  10       21.07       22.53      0.66 o
   3   3  10      157.99      153.92      1.39 o
   4   3  10      188.50      182.00      1.58 o
   5   3  10       28.61       29.56      1.04 o
   6   3  10       33.32       36.34      1.20 o
   7   3  10        4.00        1.94      0.93 o
   8   3  10        4.95        7.20      1.11 o
   9   3  10        4.88        6.43      1.21 o
   0   4  10        8.96        6.30      0.80 o
   1   4  10       10.62        8.69      0.60 o
   2   4  10       50.44       47.57      1.13 o
   3   4  10       96.05       91.51      1.19 o
   4   4  10      155.08      151.41      1.48 o
   5   4  10       36.31       40.19      1.08 o
   6   4  10       25.14       28.40      1.19 o
   7   4  10        1.72        1.79      0.95 o
   8   4  10        8.31        5.63      1.27 o
   0   5  10        0.17       -0.31      0.76 o
   1   5  10      289.86      280.76      1.98 o
   2   5  10       17.70       18.18      0.74 o
   3   5  10      170.26      161.90      1.58 o
   4   5  10       23.59       21.17      0.91 o
   5   5  10       12.42       14.92      0.96 o
   6   5  10       16.23       15.14      1.02 o
   7   5  10        0.29       -0.12      0.93 o
   8   5  10        2.22        1.21      1.16 o
   0   6  10       11.22       11.17      1.00 o
   1   6  10       55.73       57.65      0.99 o
   2   6  10       38.57       39.70      0.87 o
   3   6  10      222.83      222.34      1.88 o
   4   6  10      268.84      258.10      2.43 o
   5   6  10        6.41        6.36      0.92 o
   6   6  10       21.47       23.94      1.15 o
   7   6  10       29.21       35.52      1.42 o
   0   7  10       21.17       23.11      1.26 o
   1   7  10        7.95        8.59      0.82 o
   2   7  10       15.79       13.79      0.79 o
   3   7  10        6.72        5.88      0.80 o
   4   7  10       50.10       52.76      1.18 o
   5   7  10       51.53       54.90      1.38 o
   6   7  10       67.68       65.28      1.64 o
   0   8  10       36.00       37.99      1.76 o
   1   8  10       35.61       37.05      1.08 o
   2   8  10       93.16       95.83      1.58 o
   3   8  10       13.60       13.77      0.95 o
   4   8  10        7.58        9.95      0.92 o
   5   8  10        4.64        5.01      0.96 o
   0   9  10       53.23       56.27      2.00 o
   1   9  10        0.57       -0.52      0.97 o
   2   9  10       98.04      103.85      2.01 o
   3   9  10        4.68        4.42      1.14 o
   4   9  10        5.74        3.61      1.32 o
   1   0  11      157.30      150.10      2.37 o
   2   0  11        3.76        2.97      0.78 o
   3   0  11       47.21       40.98      1.15 o
   4   0  11       11.25        9.56      1.02 o
   5   0  11       88.36       88.88      1.87 o
   6   0  11       30.75       32.66      2.87 o
   7   0  11        2.45        0.30      1.40 o
   8   0  11       24.85       28.73      1.93 o
   9   0  11       36.81       36.70      2.42 o
   0   1  11      147.61      136.08      1.90 o
   1   1  11      154.78      155.76      1.43 o
   2   1  11       36.76       43.38      0.92 o
   3   1  11       78.51       78.31      1.20 o
   4   1  11      108.91       98.86      1.33 o
   5   1  11       60.89       62.26      1.27 o
   6   1  11       21.37       19.17      1.03 o
   7   1  11        5.79        5.09      1.06 o
   8   1  11       19.61       18.06      1.24 o
   9   1  11       44.89       49.15      1.68 o
   0   2  11       33.52       34.02      1.13 o
   1   2  11      194.27      189.97      1.53 o
   2   2  11      277.08      281.26      1.96 o
   3   2  11      204.24      202.21      1.74 o
   4   2  11       45.21       43.14      0.93 o
   5   2  11      228.11      224.53      2.03 o
   6   2  11        6.21        7.12      0.88 o
   7   2  11       45.38       49.05      1.49 o
   8   2  11       13.27       16.00      1.42 o
   0   3  11       51.76       54.45      1.32 o
   1   3  11       86.35       94.23      1.16 o
   2   3  11      111.66      113.27      1.31 o
   3   3  11      222.57      223.89      1.75 o
   4   3  11       17.72       16.12      0.77 o
   5   3  11       77.28       73.59      1.47 o
   6   3  11        0.91        1.50      0.84 o
   7   3  11       38.01       44.51      1.45 o
   8   3  11        7.36        4.53      1.24 o
   0   4  11        0.55       -0.76      0.76 o
   1   4  11       39.24       31.92      0.97 o
   2   4  11        8.14        7.26      0.67 o
   3   4  11       55.22       54.77      1.04 o
   4   4  11        7.31        6.92      0.71 o
   5   4  11       50.07       47.36      1.29 o
   6   4  11      149.95      140.15      1.97 o
   7   4  11        6.57        8.51      1.14 o
   8   4  11        9.58        9.21      1.29 o
   0   5  11        0.10       -0.78      0.78 o
   1   5  11      224.43      220.98      1.89 o
   2   5  11       89.07       90.22      1.26 o
   3   5  11       85.87       86.47      1.28 o
   4   5  11      126.06      118.97      1.66 o
   5   5  11        9.33        7.95      0.95 o
   6   5  11       69.48       75.26      1.60 o
   7   5  11       12.09        9.88      1.16 o
   0   6  11       89.61       90.60      1.82 o
   1   6  11       14.91       14.94      0.77 o
   2   6  11      117.07      112.64      1.37 o
   3   6  11       21.10       23.09      0.87 o
   4   6  11       69.88       71.01      1.60 o
   5   6  11        0.96        0.91      0.90 o
   6   6  11        6.21        7.66      1.08 o
   7   6  11       42.96       48.44      1.59 o
   0   7  11      178.32      169.61      2.58 o
   1   7  11        6.28        6.78      0.79 o
   2   7  11       34.01       36.30      1.01 o
   3   7  11      141.99      150.33      1.74 o
   4   7  11       30.20       27.08      1.08 o
   5   7  11       14.27       17.55      1.13 o
   6   7  11       49.51       59.13      1.60 o
   0   8  11      121.92      131.37      2.46 o
   1   8  11       32.79       35.01      1.13 o
   2   8  11       20.72       20.66      1.11 o
   3   8  11       11.50       12.26      1.08 o
   4   8  11        7.90        9.21      1.10 o
   0   9  11       13.03       12.51      1.70 o
   1   9  11        9.51        8.46      1.26 o
   2   9  11       20.35       23.10      1.38 o
   0   0  12        0.17        0.33      1.08 o
   1   0  12       19.31       18.84      1.07 o
   2   0  12       14.33       13.72      0.96 o
   3   0  12        0.44        0.70      0.96 o
   4   0  12        9.32       11.17      1.10 o
   5   0  12       91.58       83.51      1.93 o
   6   0  12       59.00       52.71      2.22 o
   7   0  12        8.37        5.78      1.65 o
   8   0  12        0.26       -1.65      1.78 o
   0   1  12      130.39      135.34      2.02 o
   1   1  12        0.75       -0.20      0.60 o
   2   1  12       37.74       31.44      0.80 o
   3   1  12       60.85       65.63      1.21 o
   4   1  12       50.08       49.31      1.07 o
   5   1  12      102.39      103.64      1.45 o
   6   1  12      116.67      119.17      1.95 o
   7   1  12        6.48        5.21      1.16 o
   8   1  12       26.02       26.56      1.49 o
   0   2  12        4.74        3.04      0.87 o
   1   2  12      312.02      303.07      2.12 o
   2   2  12      117.50      121.42      1.38 o
   3   2  12       51.06       49.98      1.04 o
   4   2  12       42.75       41.51      1.03 o
   5   2  12        2.66        3.30      0.87 o
   6   2  12        6.16        4.17      1.00 o
   7   2  12      106.76      116.18      2.24 o
   8   2  12       11.62       10.59      1.36 o
   0   3  12      116.47      113.70      2.54 o
   1   3  12       62.88       60.73      1.01 o
   2   3  12       45.80       45.92      1.11 o
   3   3  12       14.29       15.93      0.75 o
   4   3  12       30.95       32.15      0.98 o
   5   3  12      112.12      113.73      1.78 o
   6   3  12       12.00       11.26      1.05 o
   7   3  12       50.20       55.26      1.75 o
   8   3  12       22.94       21.17      1.51 o
   0   4  12       41.69       40.91      1.20 o
   1   4  12        2.22        1.59      0.65 o
   2   4  12       46.95       49.30      0.99 o
   3   4  12       61.57       61.05      1.13 o
   4   4  12        0.79       -0.80      0.80 o
   5   4  12       15.80       15.17      1.05 o
   6   4  12        8.92        9.72      1.06 o
   7   4  12        0.67       -0.50      1.20 o
   0   5  12        1.03       -0.40      0.99 o
   1   5  12       16.76       17.19      0.76 o
   2   5  12       66.60       64.06      1.14 o
   3   5  12      143.58      150.70      1.66 o
   4   5  12        6.22        3.42      0.93 o
   5   5  12       16.70       15.77      1.09 o
   6   5  12       28.61       29.85      1.35 o
   7   5  12       55.96       58.42      1.90 o
   0   6  12       29.61       32.07      1.31 o
   1   6  12       36.55       36.42      1.04 o
   2   6  12       38.83       38.13      0.96 o
   3   6  12       77.22       75.63      1.61 o
   4   6  12       20.35       18.58      1.08 o
   5   6  12       11.24       12.20      1.12 o
   6   6  12       13.21       18.68      1.30 o
   0   7  12      133.24      131.92      2.43 o
   1   7  12       16.15       16.93      0.93 o
   2   7  12       15.59       13.91      0.96 o
   3   7  12       20.71       19.08      1.00 o
   4   7  12       16.21       16.39      1.22 o
   5   7  12       14.07       13.57      1.24 o
   0   8  12        9.78       11.98      1.51 o
   1   8  12       29.07       32.66      1.31 o
   2   8  12       27.21       30.53      1.41 o
   3   8  12       11.58        9.87      1.22 o
   1   0  13       31.33       31.72      1.29 o
   2   0  13       82.39       86.40      1.74 o
   3   0  13        9.40        6.49      1.13 o
   4   0  13        5.18        7.07      1.16 o
   5   0  13       47.49       43.96      1.69 o
   6   0  13      170.51      171.17      4.12 o
   7   0  13       32.65       32.95      2.30 o
   0   1  13       49.95       55.28      1.59 o
   1   1  13       94.22       88.53      1.29 o
   2   1  13      106.58      112.15      1.47 o
   3   1  13       67.21       70.34      1.36 o
   4   1  13      178.96      180.78      1.87 o
   5   1  13       74.19       72.08      1.40 o
   6   1  13        2.85        4.43      1.13 o
   7   1  13       29.99       26.35      1.60 o
   0   2  13      205.46      204.72      2.67 o
   1   2  13       43.24       44.12      1.09 o
   2   2  13       16.97       13.59      0.83 o
   3   2  13        3.91        4.74      0.79 o
   4   2  13       15.42       14.38      0.86 o
   5   2  13      122.93      119.62      1.90 o
   6   2  13        5.08        6.70      1.08 o
   7   2  13       23.11       24.49      1.62 o
   0   3  13       16.60       16.52      1.21 o
   1   3  13       18.08       15.97      0.80 o
   2   3  13       36.31       37.11      1.00 o
   3   3  13       58.70       56.70      1.23 o
   4   3  13        0.70        1.21      0.85 o
   5   3  13        5.20        5.73      1.15 o
   6   3  13       19.88       17.78      1.27 o
   7   3  13       28.36       33.34      1.72 o
   0   4  13       18.75       19.02      1.14 o
   1   4  13      110.61      107.14      1.47 o
   2   4  13       73.32       75.66      1.26 o
   3   4  13      123.54      123.73      1.62 o
   4   4  13        7.51        6.01      1.01 o
   5   4  13        3.38        2.36      1.00 o
   6   4  13       15.17       15.38      1.35 o
   0   5  13       25.07       22.61      1.54 o
   1   5  13        5.11        4.05      0.76 o
   2   5  13       13.47       14.93      0.86 o
   3   5  13       89.51       83.03      1.45 o
   4   5  13       21.32       20.83      1.18 o
   5   5  13       21.47       20.77      1.31 o
   6   5  13        5.34        5.74      1.27 o
   0   6  13        8.07        6.93      1.17 o
   1   6  13       23.54       22.92      1.00 o
   2   6  13       17.43       15.50      0.90 o
   3   6  13       52.11       51.02      1.38 o
   4   6  13       54.61       52.63      1.64 o
   5   6  13       50.73       51.15      1.65 o
   0   7  13       13.05       11.55      1.50 o
   1   7  13       13.70       12.18      1.06 o
   2   7  13       17.65       20.72      1.47 o
   3   7  13       22.05       22.51      1.40 o
   0   8  13       34.01       32.19      1.95 o
   0   0  14        0.78       -1.32      1.32 o
   1   0  14        3.52        4.27      1.07 o
   2   0  14      112.90      107.03      2.57 o
   3   0  14       27.35       29.50      1.43 o
   4   0  14      124.00      127.52      2.42 o
   5   0  14       11.41        7.88      1.45 o
   6   0  14       34.93       36.58      2.52 o
   0   1  14       17.06       14.29      1.17 o
   1   1  14        2.92        2.67      0.72 o
   2   1  14       48.21       50.15      1.17 o
   3   1  14        7.36        7.34      0.88 o
   4   1  14       10.97        9.12      0.85 o
   5   1  14       81.74       89.49      1.76 o
   6   1  14       22.38       21.02      1.60 o
   0   2  14       73.55       82.92      1.90 o
   1   2  14       36.95       32.06      0.97 o
   2   2  14       20.62       18.01      0.92 o
   3   2  14       10.59       10.47      0.92 o
   4   2  14       12.75       14.30      0.98 o
   5   2  14        5.98        5.97      1.13 o
   6   2  14       63.42       64.02      2.23 o
   0   3  14       85.87       80.99      1.95 o
   1   3  14       16.02       14.09      0.86 o
   2   3  14       14.73       13.75      0.88 o
   3   3  14       24.60       23.95      1.03 o
   4   3  14      129.09      129.94      1.94 o
   5   3  14       17.97       16.35      1.27 o
   6   3  14       38.96       39.60      1.65 o
   0   4  14       78.05       73.95      1.83 o
   1   4  14       52.88       55.91      1.47 o
   2   4  14       34.67       38.37      1.05 o
   3   4  14      103.63      105.81      1.69 o
   4   4  14       66.87       66.23      1.81 o
   5   4  14        7.89        9.30      1.21 o
   0   5  14       11.28       12.54      1.38 o
   1   5  14       71.12       67.10      1.28 o
   2   5  14       48.83       45.23      1.27 o
   3   5  14       34.47       36.19      1.33 o
   4   5  14       30.45       29.42      1.42 o
   0   6  14        6.84        6.00      1.36 o
   1   6  14       22.57       26.72      1.20 o
   2   6  14       26.00       30.52      1.23 o
   3   6  14      102.86      104.09      2.34 o
   0   7  14        0.43       -1.38      1.38 o
   1   7  14        2.76        2.94      1.04 o
   1   0  15      151.85      154.56      2.91 o
   2   0  15       25.87       29.75      1.63 o
   3   0  15       25.93       32.62      1.57 o
   4   0  15       44.41       51.10      2.04 o
   5   0  15       18.11       14.62      1.95 o
   0   1  15      107.39      104.22      2.15 o
   1   1  15       40.74       34.42      1.07 o
   2   1  15       76.25       79.95      1.57 o
   3   1  15       22.04       23.00      1.09 o
   4   1  15        3.02        1.79      0.95 o
   5   1  15        4.43        3.38      1.25 o
   0   2  15        0.11        0.49      1.18 o
   1   2  15       97.52       94.73      1.47 o
   2   2  15       40.28       41.60      1.20 o
   3   2  15       20.61       24.90      1.12 o
   4   2  15       39.97       40.46      1.33 o
   5   2  15       35.17       37.87      1.68 o
   0   3  15       12.67       14.71      1.30 o
   1   3  15       50.51       51.42      1.23 o
   2   3  15       13.40       14.69      1.00 o
   3   3  15       66.55       65.59      1.51 o
   4   3  15        6.97        5.00      1.19 o
   5   3  15       26.74       26.95      1.71 o
   0   4  15        3.35        2.09      1.29 o
   1   4  15       22.84       23.10      1.12 o
   2   4  15        9.82       10.64      0.96 o
   3   4  15       23.13       24.38      1.25 o
   4   4  15        0.85       -0.14      1.15 o
   0   5  15        6.51        2.49      1.45 o
   1   5  15       28.88       31.35      1.21 o
   2   5  15       15.17       17.52      1.24 o
   3   5  15       20.29       21.13      1.49 o
   0   0  16       22.24       21.60      2.02 o
   1   0  16        0.49        0.12      1.33 o
   2   0  16       60.62       62.90      3.27 o
   3   0  16        0.11        1.08      1.34 o
   4   0  16        1.52       -0.21      1.49 o
   0   1  16       15.44       15.02      1.81 o
   1   1  16       11.32        9.73      1.01 o
   2   1  16       12.22       13.11      1.09 o
   3   1  16       20.51       16.59      1.11 o
   4   1  16       13.07       14.10      1.16 o
   0   2  16       55.83       53.59      1.93 o
   1   2  16       16.86       19.39      1.09 o
   2   2  16       78.65       83.96      2.26 o
   3   2  16       10.62        9.38      1.14 o
   0   3  16        0.00       -0.03      1.35 o
   1   3  16       32.80       34.86      1.38 o
   2   3  16       36.16       36.57      1.38 o
   3   3  16        5.70        4.68      1.05 o
   0   4  16       18.18       18.69      1.72 o
   1   4  16        4.39        5.04      1.10 o
   1   0  17       26.63       37.60      2.13 o
   0   1  17        0.26       -1.28      1.57 o
   1   1  17        7.59        5.66      1.28 o
 
